# Supplementary material for: From farm to plate: Spatio-temporal characterization revealed compositional changes and reduced retention of γ-oryzanol upon processing in rice
Source: Front Nutr. 2022 Nov 17;9:1040362. doi: 10.3389/fnut.2022.1040362 (PMC9712789; doi:10.3389/fnut.2022.1040362)
Supplement: Supplementary file 1 [file Table_1.XLSX]

## Sheet: Supplementary Table S1
Temporal changes in the proportion of different components of γ-oryzanol in spikelet
		Proportion of individual components (%)
Stage	Genotype	C1	C2	C3	C4	C5	C6	C7	C8	C9
Booting	Pusa Basmati 1	4.04	13.63	0	80.86	1.46	0	0	0	0
	Pusa Basmati 1121	0	2.95	0	94.71	2.33	0	0	0	0
	Pusa Basmati 6	0	1.77	0	96.14	2.09	0	0	0	0
	Taraori Basmati	0	1.33	0	96.93	1.74	0	0	0	0
	BPT5204	5.02	13.66	0	69.17	1.92	2.75	5.71	1.77	0
	Swarna	4.85	17.72	0	71.86	1.27	2.79	0	1.5	0
Milky	Pusa Basmati 1	0.55	1.64	0.35	35.19	14.06	1.56	22.56	17.16	6.92
	Pusa Basmati 1121	1.89	4.62	1.53	46.54	15.16	0	15.84	11.55	2.87
	Pusa Basmati 6	1.98	6.83	1.18	46.65	12.17	0	17.62	7.66	5.9
	Taraori Basmati	2.63	9.98	0.98	29.41	18.68	0	23.48	8.05	6.79
	BPT5204	3.87	9.23	0	47.06	7.91	2.84	22.78	4.6	1.71
	Swarna	2.91	8.77	0	59.77	2.52	3.26	20.54	2.23	0
Dough	Pusa Basmati 1	0	0	0.83	13.85	19.7	0	26.52	25.79	13.31
	Pusa Basmati 1121	0	0	1.82	3.64	30.35	0	24.04	30.94	9.21
	Pusa Basmati 6	0	0	2.73	15.74	24.56	0	26.84	19.56	10.56
	Taraori Basmati	0.94	3.05	2.29	12.67	28.29	0	27	17.11	8.65
	BPT5204	1	2.44	1.92	17.51	18.64	0	37.79	13.53	7.17
	Swarna	0	0	1.31	21.07	18.46	0	43.14	10.31	5.7
C1: 24-methylenecycloartanyl-p-coumarate; C2: Δ7-Stigmastenyl ferulate; C3: Stigmasteryl ferulate; C4: Cycloartenyl caffeate; C5: Cycloartenyl ferulate; C6: Campesteryl caffeate; C7: 24-methylenecycloartanyl ferulate; C8: Campesteryl ferulate; C9: b-Sitosteryl ferulate

## Sheet: Supplementary Table S2
Temporal changes in the proportion of different components of γ-oryzanol in leaf blade
		Proportion of individual components (%)
Stage	Genotype	C1	C2	C3	C4	C5	C6
Booting	Pusa Basmati 1	1.04	5.2	2.99	88.46	2.31	0
	Pusa Basmati 1121	0.7	7.97	2.96	84.01	4.36	0
	Pusa Basmati 6	0.51	3.51	2.03	91.66	2.28	0
	Taraori Basmati	0	1.14	1.1	96.9	0.87	0
	BPT5204	0	0.77	0.38	96.32	0	2.53
	Swarna	3.42	8.9	0.81	86.3	0.17	0.4
Milky	Pusa Basmati 1	1.52	10.5	15.65	63.18	9.15	0
	Pusa Basmati 1121	0.47	1.98	0.42	95.44	1.68	0
	Pusa Basmati 6	4.42	14.24	4.32	73.48	1.27	2.28
	Taraori Basmati	0	1.2	0.7	96.6	1.5	0
	BPT5204	0	0.36	0.31	97.15	0	2.18
	Swarna	0.5	1.88	0.78	94.09	0	2.75
Dough	Pusa Basmati 1	1.08	4.09	2.47	87.54	0	4.81
	Pusa Basmati 1121	1.09	9.55	18.06	63.99	0	7.31
	Pusa Basmati 6	1.16	4.43	3.18	88.74	0	2.49
	Taraori Basmati	0	1.68	2.5	93.14	0	2.68
	BPT5204	0	0.57	0.29	97.14	0	1.99
	Swarna	0	0.18	0.19	87.93	0	11.69
C1: 24-methylenecycloartanyl-p-coumarate; C2: Δ7-Stigmastenyl ferulate; C3: Stigmasteryl ferulate; C4: Cycloartenyl caffeate; C5: Cycloartenyl ferulate; C6: Campesteryl caffeate

## Sheet: Supplementary Table S3
Temporal changes in the proportion of different components of γ-oryzanol in leaf sheath
		Proportion of individual components (%)
Stage	Genotype	C1	C2	C3	C4	C5	C6
Booting	Pusa Basmati 1	4.47	15.92	3.75	73.24	2.61	0
	Pusa Basmati 1121	0.5	2.48	1.95	90.49	4.58	0
	Pusa Basmati 6	1.73	4.56	2.81	89.89	1.02	0
	Taraori Basmati	0	1.89	1.92	95.11	1.08	0
	BPT5204	2.93	9.96	0.87	85.35	0.48	0.41
	Swarna	3.36	8.99	0.18	86.04	0.57	0.86
Milky	Pusa Basmati 1	1.33	3.07	0.47	94.12	0.15	0.86
	Pusa Basmati 1121	6.4	18.44	2.77	68.14	4.24	0
	Pusa Basmati 6	7.3	20.62	3.26	65.69	1.8	1.33
	Taraori Basmati	6.81	19.02	4.82	65.08	1.67	2.61
	BPT5204	4.66	11.61	0.67	80	2.05	1.01
	Swarna	4.69	14.1	2.71	73.82	1.26	3.43
Dough	Pusa Basmati 1	4.35	10.86	1.62	81.07	0.83	1.26
	Pusa Basmati 1121	3.4	10.95	4.88	76.47	0.77	3.52
	Pusa Basmati 6	6.17	16.22	3.14	71.24	1.2	2.04
	Taraori Basmati	2.76	8.87	4.94	78.92	0.84	3.68
	BP5204	2.37	6.82	1.07	86.53	0	3.2
	Swarna	0	6.47	6.63	65.52	0	21.38
C1: 24-methylenecycloartanyl-p-coumarate; C2: Δ7-Stigmastenyl ferulate; C3: Stigmasteryl ferulate; C4: Cycloartenyl caffeate; C5: Cycloartenyl ferulate; C6: Campesteryl caffeate

## Sheet: Supplementary Table S4
Temporal changes in the proportion of different components of γ-oryzanol in peduncle
		Proportion of individual components (%)
Stage	Genotype	C1	C2	C3	C4	C5	C6
Booting	Pusa Basmati 1	5.89	14.63	0.69	77.18	1.61	0
	Pusa Basmati 1121	0	2.31	0.59	95.66	1.44	0
	Pusa Basmati 6	0	0.94	0.89	96.14	2.03	0
	Taraori Basmati	0	3.91	0.5	92.59	3	0
	BPT5204	1.52	5.06	0.88	91.13	0	1.41
	Swarna	2.41	20.4	2.19	72.71	0	2.29
Milky	Pusa Basmati 1	0	1.69	0	98.06	0.24	0
	Pusa Basmati 1121	2.37	5.94	0.41	91.28	0	0
	Pusa Basmati 6	6.94	20.11	1.88	70.4	0.68	0
	Taraori Basmati	3.86	12.13	1.13	82.28	0.6	0
	BPT5204	2.86	7.77	0.53	88.23	0	0.61
	Swarna	4.15	11.2	0.56	82.96	0	1.12
Dough	Pusa Basmati 1	0	0.84	0	98.98	0	0.18
	Pusa Basmati 1121	0	0.6	0	99.15	0	0.25
	Pusa Basmati 6	0	1.85	0	97.35	0	0.8
	Taraori Basmati	0	1.24	0.64	97.62	0	0.5
	BPT5204	0	0.87	0	98.76	0	0.36
	Swarna	0	0.54	0	98.57	0	0.88
C1: 24-methylenecycloartanyl-p-coumarate; C2: Δ7-Stigmastenyl ferulate; C3: Stigmasteryl ferulate; C4: Cycloartenyl caffeate; C5: Cycloartenyl ferulate; C6: Campesteryl caffeate

## Sheet: Supplementary Table S5
Summary of differential accumulation of γ-oryzanol and its components in grain fractions
	SGF	CC	CF	MCF	CMF	BSF	Total (mg kg-1)	Conc. (mg/ 100g)
Rice bran
Pusa Basmati 1	14.03	19.48	272.45	387.12	301.48	139.44	1134.01	113.4
Pusa Basmati 1121	15.87	21.48	311.02	470.28	332.7	145.38	1296.72	129.67
Pusa Basmati 6	16.48	9.32	311.01	324.58	268.27	145.6	1075.26	107.53
Taraori Basmati	27.06	8.93	335.24	363.13	281.9	157.92	1174.19	117.42
BPT 5204	17.18	31.22	303.4	471.45	305.5	139.98	1268.73	126.87
Swarna	10.7	26.75	282.12	534.99	290.51	143.56	1288.63	128.86
Embryo
Pusa Basmati 1	5.76	7.11	122.52	199.74	94.48	54.92	484.52	48.45
Pusa Basmati 1121	21.8	18.07	147.27	191.33	118.2	56.54	553.21	55.32
Pusa Basmati 6	10.52	11.99	122.02	186.41	93.65	64.16	488.75	48.88
Taraori Basmati	7.84	6.19	125.22	187.88	95.72	70.52	493.37	49.34
BPT 5204	3.65	12.96	134.9	303.5	88.93	48.93	592.86	59.29
Swarna	2.13	8.78	57.4	278.15	72.69	50.53	469.69	46.97
Brown rice
Pusa Basmati 1	3.63	5.29	66.78	86.95	83.08	42.27	288	28.8
Pusa Basmati 1121	1.89	3.11	43.91	102.08	62.06	39.52	252.57	25.26
Pusa Basmati 6	2.74	5.1	74.39	81.55	68.85	42.51	275.15	27.51
Taraori Basmati	8.12	4.37	91.53	108.32	72.12	48.8	333.26	33.33
BPT 5204	7.3	18.76	107.97	179.7	91.58	46.96	452.27	45.23
Swarna	6.86	11.49	66.91	144.48	67.3	42.26	339.3	33.93
Husk
Pusa Basmati 1	0	8.59	19.96	45.01	20.34	7.42	101.32	10.13
Pusa Basmati 1121	0	0.64	9.88	23.01	15.26	3.5	52.28	5.23
Pusa Basmati 6	0	158.79	55.8	93.46	52.02	17.83	377.9	37.79
Taraori Basmati	0	54.19	31.95	44.85	29.51	18.32	178.82	17.88
BPT 5204	0	23.03	41.43	93.28	46.67	13.65	218.06	21.81
Swarna	0	39.32	21.6	103.68	28.77	9.54	202.91	20.29
Milled rice
Pusa Basmati 1	1.01	1.2	22.74	36.66	35.68	17.08	114.36	11.44
Pusa Basmati 1121	0.73	1.01	25.98	41.86	40.35	15.44	125.38	12.54
Pusa Basmati 6	1.03	2.76	37.74	37.54	33.34	16.52	128.93	12.89
Taraori Basmati	3.08	2.07	39.75	47.39	32.33	18.68	143.31	14.33
BPT 5204	1.89	3.41	40.16	51.02	26.9	19.45	142.82	14.28
Swarna	1.95	1.94	21.5	52.24	33.07	13.52	124.23	12.42
SGF: stigmasteryl ferulate, CC: cycloartenyl caffeate, CF: cycloartenyl ferulate, MCF: 24-methylenecycloartenyl ferulate, CMF: campesteryl ferulate, BSF: sitosteryl ferulate, GOZ: γ-oryzanol.
